# Supplementary material for: Bacterial community composition and fhs profiles of low- and high-ammonia biogas digesters reveal novel syntrophic acetate-oxidising bacteria
Source: Biotechnol Biofuels. 2016 Feb 27;9:48. doi: 10.1186/s13068-016-0454-9 (PMC4769498; doi:10.1186/s13068-016-0454-9)
Supplement: Supplementary file 8 — 10.1186/s13068-016-0454-9 Taxonomic distribution of OTUs at a threshold value of 97 %. [file 13068_2016_454_MOESM8_ESM.txt]

Taxon	SAO1.0	SAO1.2	SAO1.3	SAO1.5	SAO1.7	SAO3.0	SAO3.2	SAO3.3	SAO3.5	SAO3.7
None;Other;Other;Other;Other;Other	0.118%	0.119%	0.157%	0.120%	0.170%	0.082%	0.000%	0.001%	0.000%	0.000%
k__Archaea;Other;Other;Other;Other;Other	0.003%	0.016%	0.001%	0.013%	0.003%	0.000%	0.000%	0.000%	0.000%	0.000%
k__Archaea;p__Crenarchaeota;c__MCG;o__pGrfC26;f__;g__	0.038%	0.053%	0.004%	0.069%	0.051%	0.050%	0.000%	0.000%	0.000%	0.000%
k__Archaea;p__Euryarchaeota;Other;Other;Other;Other	0.014%	0.016%	0.001%	0.003%	0.004%	0.008%	0.000%	0.000%	0.000%	0.000%
k__Archaea;p__Euryarchaeota;c__Methanobacteria;o__Methanobacteriales;Other;Other	0.004%	0.006%	0.001%	0.003%	0.002%	0.005%	0.000%	0.000%	0.000%	0.000%
k__Archaea;p__Euryarchaeota;c__Methanobacteria;o__Methanobacteriales;f__Methanobacteriaceae;g__Methanobacterium	0.470%	0.906%	1.325%	0.575%	0.491%	0.316%	0.760%	1.073%	0.106%	0.005%
k__Archaea;p__Euryarchaeota;c__Methanobacteria;o__Methanobacteriales;f__Methanobacteriaceae;g__Methanobrevibacter	0.001%	0.002%	0.000%	0.002%	0.001%	0.001%	0.000%	0.000%	0.000%	0.001%
k__Archaea;p__Euryarchaeota;c__Methanobacteria;o__Methanobacteriales;f__WSA2;g__	0.189%	0.192%	0.137%	0.164%	0.224%	0.124%	0.002%	0.000%	0.000%	0.000%
k__Archaea;p__Euryarchaeota;c__Methanomicrobia;o__Methanomicrobiales;f__;g__	0.080%	0.056%	0.169%	0.086%	0.123%	0.146%	0.010%	0.011%	0.000%	0.000%
k__Archaea;p__Euryarchaeota;c__Methanomicrobia;o__Methanomicrobiales;f__Methanomicrobiaceae;g__Methanoculleus	0.010%	0.015%	0.004%	0.088%	0.035%	0.023%	0.005%	0.005%	0.002%	0.000%
k__Archaea;p__Euryarchaeota;c__Methanomicrobia;o__Methanomicrobiales;f__Methanospirillaceae;Other	0.022%	0.038%	0.011%	0.036%	0.050%	0.014%	0.000%	0.000%	0.000%	0.000%
k__Archaea;p__Euryarchaeota;c__Methanomicrobia;o__Methanomicrobiales;f__Methanospirillaceae;g__	0.038%	0.072%	0.009%	0.074%	0.117%	0.023%	0.001%	0.000%	0.000%	0.000%
k__Archaea;p__Euryarchaeota;c__Methanomicrobia;o__Methanosarcinales;f__Methanosaetaceae;g__Methanosaeta	0.519%	0.766%	0.860%	0.757%	0.603%	0.433%	0.003%	0.003%	0.000%	0.000%
k__Archaea;p__Euryarchaeota;c__Methanomicrobia;o__Methanosarcinales;f__Methanosarcinaceae;g__Methanomethylovorans	0.001%	0.021%	0.032%	0.008%	0.016%	0.000%	0.004%	0.009%	0.000%	0.000%
k__Archaea;p__Euryarchaeota;c__Methanomicrobia;o__Methanosarcinales;f__Methanosarcinaceae;g__Methanosarcina	0.155%	0.004%	0.005%	0.000%	0.013%	0.122%	2.115%	4.179%	0.070%	0.001%
k__Archaea;p__Euryarchaeota;c__Thermoplasmata;o__E2;f__[Methanomassiliicoccaceae];g__Methanomassiliicoccus	0.000%	0.011%	0.002%	0.038%	0.035%	0.001%	0.003%	0.001%	0.027%	0.001%
k__Archaea;p__Euryarchaeota;c__Thermoplasmata;o__E2;f__[Methanomassiliicoccaceae];g__vadinCA11	0.004%	0.051%	0.011%	0.014%	0.010%	0.008%	0.000%	0.000%	0.000%	0.000%
k__Archaea;p__[Parvarchaeota];c__[Parvarchaea];o__WCHD3-30;f__;g__	0.405%	0.217%	0.066%	0.389%	0.490%	0.549%	0.004%	0.000%	0.000%	0.000%
k__Bacteria;Other;Other;Other;Other;Other	2.283%	1.759%	1.184%	2.226%	2.907%	2.234%	1.546%	1.024%	4.973%	3.342%
k__Bacteria;p__Acidobacteria;c__Acidobacteria-6;o__iii1-15;f__;g__	0.005%	0.248%	0.267%	0.303%	0.140%	0.003%	0.000%	0.000%	0.000%	0.000%
k__Bacteria;p__Acidobacteria;c__BPC102;o__MVS-40;f__;g__	0.005%	0.024%	0.033%	0.019%	0.019%	0.005%	0.006%	0.000%	0.000%	0.000%
k__Bacteria;p__Acidobacteria;c__Holophagae;o__Holophagales;f__Holophagaceae;g__	0.000%	0.018%	0.000%	0.027%	0.048%	0.000%	0.000%	0.000%	0.000%	0.000%
k__Bacteria;p__Actinobacteria;Other;Other;Other;Other	0.016%	0.010%	0.020%	0.003%	0.004%	0.019%	0.003%	0.002%	0.000%	0.000%
k__Bacteria;p__Actinobacteria;c__;o__;f__;g__	0.003%	0.003%	0.008%	0.003%	0.003%	0.002%	0.001%	0.000%	0.000%	0.000%
k__Bacteria;p__Actinobacteria;c__Acidimicrobiia;o__Acidimicrobiales;f__Microthrixaceae;g__Candidatus Microthrix	0.000%	0.000%	0.000%	0.000%	0.000%	0.000%	0.048%	0.089%	0.000%	0.000%
k__Bacteria;p__Actinobacteria;c__Actinobacteria;Other;Other;Other	0.000%	0.000%	0.000%	0.005%	0.013%	0.000%	0.001%	0.000%	0.000%	0.000%
k__Bacteria;p__Actinobacteria;c__Actinobacteria;o__Actinomycetales;Other;Other	0.112%	0.087%	0.070%	0.065%	0.042%	0.133%	0.023%	0.020%	0.001%	0.000%
k__Bacteria;p__Actinobacteria;c__Actinobacteria;o__Actinomycetales;f__Actinomycetaceae;Other	0.305%	0.081%	0.063%	0.238%	0.056%	0.423%	0.034%	0.013%	0.004%	0.000%
k__Bacteria;p__Actinobacteria;c__Actinobacteria;o__Actinomycetales;f__Actinomycetaceae;g__Actinomyces	2.589%	0.023%	0.037%	0.113%	0.055%	3.351%	4.041%	4.044%	5.327%	0.197%
k__Bacteria;p__Actinobacteria;c__Actinobacteria;o__Actinomycetales;f__Actinomycetaceae;g__N09	18.883%	16.682%	30.151%	6.921%	6.999%	21.108%	0.695%	0.716%	0.103%	0.000%
k__Bacteria;p__Actinobacteria;c__Actinobacteria;o__Actinomycetales;f__Corynebacteriaceae;g__Corynebacterium	0.000%	0.004%	0.005%	0.001%	0.006%	0.008%	0.047%	0.070%	0.055%	0.037%
k__Bacteria;p__Actinobacteria;c__Actinobacteria;o__Actinomycetales;f__Kineosporiaceae;g__	0.016%	0.019%	0.031%	0.011%	0.016%	0.011%	0.008%	0.005%	0.000%	0.000%
k__Bacteria;p__Actinobacteria;c__Actinobacteria;o__Actinomycetales;f__Micrococcaceae;g__Arthrobacter	0.000%	0.000%	0.002%	0.000%	0.019%	0.000%	0.000%	0.001%	0.000%	0.001%
k__Bacteria;p__Actinobacteria;c__Actinobacteria;o__Actinomycetales;f__Nocardiaceae;g__Rhodococcus	0.000%	0.000%	0.000%	0.007%	0.005%	0.000%	0.000%	0.000%	0.000%	0.000%
k__Bacteria;p__Actinobacteria;c__Actinobacteria;o__Actinomycetales;f__Nocardioidaceae;g__Propionicimonas	0.033%	0.008%	0.013%	0.000%	0.000%	0.026%	0.030%	0.049%	0.002%	0.000%
k__Bacteria;p__Actinobacteria;c__Actinobacteria;o__Actinomycetales;f__Propionibacteriaceae;Other	0.007%	0.058%	0.114%	0.027%	0.048%	0.006%	0.003%	0.017%	0.000%	0.000%
k__Bacteria;p__Actinobacteria;c__Actinobacteria;o__Actinomycetales;f__Propionibacteriaceae;g__	0.010%	0.011%	0.016%	0.000%	0.000%	0.016%	0.008%	0.011%	0.000%	0.000%
k__Bacteria;p__Actinobacteria;c__Actinobacteria;o__Actinomycetales;f__Propionibacteriaceae;g__Brooklawnia	0.093%	0.053%	0.133%	0.044%	0.065%	0.071%	0.038%	0.076%	0.003%	0.000%
k__Bacteria;p__Actinobacteria;c__Actinobacteria;o__WCHB1-81;f__At425_EubF1;g__	0.016%	0.029%	0.038%	0.023%	0.025%	0.016%	0.005%	0.002%	0.000%	0.000%
k__Bacteria;p__Actinobacteria;c__Coriobacteriia;o__Coriobacteriales;f__Coriobacteriaceae;Other	0.024%	0.027%	0.051%	0.020%	0.014%	0.026%	0.000%	0.000%	0.000%	0.000%
k__Bacteria;p__Actinobacteria;c__Coriobacteriia;o__Coriobacteriales;f__Coriobacteriaceae;g__	0.639%	0.062%	0.136%	0.000%	0.000%	0.359%	0.000%	0.000%	0.000%	0.000%
k__Bacteria;p__Actinobacteria;c__Coriobacteriia;o__Coriobacteriales;f__Coriobacteriaceae;g__Enterococcus	0.006%	0.002%	0.008%	0.000%	0.000%	0.005%	0.000%	0.000%	0.000%	0.000%
k__Bacteria;p__Actinobacteria;c__OPB41;o__;f__;g__	0.001%	0.005%	0.008%	0.003%	0.003%	0.001%	0.000%	0.000%	0.000%	0.000%
k__Bacteria;p__Actinobacteria;c__Thermoleophilia;o__;f__;g__	0.172%	0.144%	0.331%	0.137%	0.155%	0.129%	0.030%	0.037%	0.000%	0.000%
k__Bacteria;p__Actinobacteria;c__Thermoleophilia;o__Gaiellales;f__;g__	0.027%	0.032%	0.076%	0.018%	0.033%	0.027%	0.009%	0.012%	0.000%	0.000%
k__Bacteria;p__Actinobacteria;c__Thermoleophilia;o__Solirubrobacterales;f__;g__	0.000%	0.000%	0.000%	0.000%	0.000%	0.000%	0.027%	0.072%	0.000%	0.000%
k__Bacteria;p__Actinobacteria;c__Thermoleophilia;o__Solirubrobacterales;f__Patulibacteraceae;g__	0.000%	0.000%	0.000%	0.000%	0.000%	0.000%	0.005%	0.014%	0.000%	0.000%
k__Bacteria;p__Armatimonadetes;c__SHA-37;o__;f__;g__	0.005%	0.048%	0.088%	0.075%	0.039%	0.004%	0.000%	0.001%	0.000%	0.000%
k__Bacteria;p__Armatimonadetes;c__SJA-176;o__RB046;f__;g__	0.026%	0.010%	0.017%	0.000%	0.000%	0.021%	0.000%	0.002%	0.000%	0.000%
k__Bacteria;p__Armatimonadetes;c__SJA-176;o__TP122;f__;g__	0.198%	0.293%	0.666%	0.096%	0.231%	0.192%	0.025%	0.020%	0.000%	0.000%
k__Bacteria;p__Bacteroidetes;Other;Other;Other;Other	0.212%	0.423%	0.099%	0.345%	0.241%	0.293%	0.148%	0.050%	0.176%	0.225%
k__Bacteria;p__Bacteroidetes;c__Bacteroidia;o__Bacteroidales;Other;Other	1.254%	1.185%	0.497%	1.389%	1.578%	0.838%	0.967%	0.167%	0.280%	0.111%
k__Bacteria;p__Bacteroidetes;c__Bacteroidia;o__Bacteroidales;f__;g__	11.737%	4.912%	6.602%	9.266%	14.835%	6.426%	6.714%	2.300%	0.050%	0.002%
k__Bacteria;p__Bacteroidetes;c__Bacteroidia;o__Bacteroidales;f__Bacteroidaceae;Other	4.092%	0.004%	0.005%	0.133%	3.718%	0.046%	1.500%	0.287%	0.021%	0.000%
k__Bacteria;p__Bacteroidetes;c__Bacteroidia;o__Bacteroidales;f__Bacteroidaceae;g__	0.091%	0.075%	0.004%	0.871%	0.113%	0.171%	0.030%	0.002%	0.001%	0.000%
k__Bacteria;p__Bacteroidetes;c__Bacteroidia;o__Bacteroidales;f__Bacteroidaceae;g__Bacteroides	0.137%	0.007%	0.001%	0.005%	0.078%	0.067%	0.042%	0.011%	0.000%	0.000%
k__Bacteria;p__Bacteroidetes;c__Bacteroidia;o__Bacteroidales;f__ML635J-40;g__	0.019%	3.762%	5.128%	13.212%	1.190%	0.024%	0.053%	0.002%	0.003%	0.000%
k__Bacteria;p__Bacteroidetes;c__Bacteroidia;o__Bacteroidales;f__Marinilabiaceae;Other	0.002%	0.001%	0.000%	0.020%	0.005%	0.001%	0.010%	0.008%	0.000%	0.000%
k__Bacteria;p__Bacteroidetes;c__Bacteroidia;o__Bacteroidales;f__Marinilabiaceae;g__	0.077%	0.188%	0.050%	0.819%	0.319%	0.085%	0.259%	0.362%	0.070%	0.000%
k__Bacteria;p__Bacteroidetes;c__Bacteroidia;o__Bacteroidales;f__Marinilabiaceae;g__Ruminofilibacter	0.017%	0.042%	0.016%	0.015%	0.015%	0.024%	0.011%	0.004%	0.002%	0.000%
k__Bacteria;p__Bacteroidetes;c__Bacteroidia;o__Bacteroidales;f__Porphyromonadaceae;Other	0.001%	0.000%	0.000%	0.000%	0.012%	0.000%	0.012%	0.001%	0.000%	0.000%
k__Bacteria;p__Bacteroidetes;c__Bacteroidia;o__Bacteroidales;f__Porphyromonadaceae;g__	3.759%	1.641%	2.405%	2.908%	6.481%	3.803%	18.019%	5.003%	16.649%	14.993%
k__Bacteria;p__Bacteroidetes;c__Bacteroidia;o__Bacteroidales;f__Porphyromonadaceae;g__Paludibacter	0.588%	0.276%	0.023%	0.904%	0.814%	0.632%	0.067%	0.008%	0.015%	0.000%
k__Bacteria;p__Bacteroidetes;c__Bacteroidia;o__Bacteroidales;f__Prevotellaceae;g__	0.005%	0.004%	0.004%	0.003%	0.000%	0.006%	0.005%	0.002%	0.004%	0.004%
k__Bacteria;p__Bacteroidetes;c__Bacteroidia;o__Bacteroidales;f__Prevotellaceae;g__Prevotella	0.136%	0.106%	0.059%	0.319%	0.110%	0.147%	0.063%	0.061%	0.141%	0.064%
k__Bacteria;p__Bacteroidetes;c__Bacteroidia;o__Bacteroidales;f__RF16;g__	0.002%	0.001%	0.001%	0.001%	0.003%	0.005%	0.002%	0.002%	0.005%	0.002%
k__Bacteria;p__Bacteroidetes;c__Bacteroidia;o__Bacteroidales;f__Rikenellaceae;g__Blvii28	0.054%	0.024%	0.002%	0.084%	0.065%	0.052%	0.000%	0.000%	0.000%	0.000%
k__Bacteria;p__Bacteroidetes;c__Bacteroidia;o__Bacteroidales;f__S24-7;g__	0.004%	0.004%	0.002%	0.006%	0.002%	0.007%	0.003%	0.001%	0.001%	0.003%
k__Bacteria;p__Bacteroidetes;c__Bacteroidia;o__Bacteroidales;f__SB-1;g__	4.347%	17.895%	8.013%	1.095%	1.756%	12.524%	1.159%	0.236%	0.024%	0.000%
k__Bacteria;p__Bacteroidetes;c__Bacteroidia;o__Bacteroidales;f__[Paraprevotellaceae];g__YRC22	0.015%	0.028%	0.009%	0.015%	0.010%	0.025%	0.000%	0.000%	0.000%	0.000%
k__Bacteria;p__Bacteroidetes;c__Flavobacteriia;o__Flavobacteriales;f__[Weeksellaceae];g__Cloacibacterium	0.000%	0.000%	0.002%	0.001%	0.007%	0.000%	0.000%	0.000%	0.000%	0.000%
k__Bacteria;p__Caldiserica;c__OP5;o__WCHB1-02;f__;g__	0.000%	0.025%	0.046%	0.006%	0.007%	0.000%	0.000%	0.001%	0.000%	0.000%
k__Bacteria;p__Chlorobi;c__;o__;f__;g__	0.000%	0.003%	0.003%	0.032%	0.049%	0.000%	0.000%	0.000%	0.000%	0.000%
k__Bacteria;p__Chlorobi;c__Ignavibacteria;o__Ignavibacteriales;Other;Other	0.000%	0.027%	0.000%	0.032%	0.021%	0.000%	0.000%	0.000%	0.000%	0.000%
k__Bacteria;p__Chlorobi;c__OPB56;o__;f__;g__	0.015%	0.011%	0.001%	0.013%	0.005%	0.022%	0.000%	0.000%	0.000%	0.000%
k__Bacteria;p__Chloroflexi;Other;Other;Other;Other	0.007%	0.022%	0.025%	0.009%	0.013%	0.004%	0.001%	0.000%	0.000%	0.000%
k__Bacteria;p__Chloroflexi;c__Anaerolineae;Other;Other;Other	0.014%	0.027%	0.052%	0.041%	0.057%	0.012%	0.004%	0.001%	0.000%	0.000%
k__Bacteria;p__Chloroflexi;c__Anaerolineae;o__;f__;g__	0.349%	0.395%	0.728%	0.112%	0.074%	0.283%	0.031%	0.046%	0.003%	0.000%
k__Bacteria;p__Chloroflexi;c__Anaerolineae;o__Anaerolineales;f__Anaerolinaceae;Other	0.017%	0.033%	0.057%	0.007%	0.002%	0.019%	0.000%	0.001%	0.000%	0.000%
k__Bacteria;p__Chloroflexi;c__Anaerolineae;o__Anaerolineales;f__Anaerolinaceae;g__	0.001%	0.004%	0.005%	0.016%	0.021%	0.003%	0.000%	0.000%	0.000%	0.000%
k__Bacteria;p__Chloroflexi;c__Anaerolineae;o__Anaerolineales;f__Anaerolinaceae;g__Anaerolinea	0.000%	0.000%	0.000%	0.000%	0.000%	0.000%	0.011%	0.014%	0.000%	0.000%
k__Bacteria;p__Chloroflexi;c__Anaerolineae;o__Anaerolineales;f__Anaerolinaceae;g__SHD-231	0.233%	0.378%	0.660%	0.238%	0.278%	0.159%	0.084%	0.124%	0.001%	0.000%
k__Bacteria;p__Chloroflexi;c__Anaerolineae;o__Anaerolineales;f__Anaerolinaceae;g__T78	3.074%	0.425%	0.696%	2.859%	3.113%	4.278%	0.247%	0.225%	0.005%	0.000%
k__Bacteria;p__Chloroflexi;c__Anaerolineae;o__Anaerolineales;f__Anaerolinaceae;g__WCHB1-05	0.000%	0.000%	0.001%	0.003%	0.022%	0.000%	0.002%	0.003%	0.000%	0.000%
k__Bacteria;p__Chloroflexi;c__Anaerolineae;o__CFB-26;f__;g__	0.002%	0.003%	0.005%	0.023%	0.023%	0.002%	0.008%	0.011%	0.000%	0.000%
k__Bacteria;p__Chloroflexi;c__Anaerolineae;o__Caldilineales;f__Caldilineaceae;Other	0.000%	0.000%	0.000%	0.004%	0.011%	0.000%	0.000%	0.000%	0.000%	0.000%
k__Bacteria;p__Chloroflexi;c__Anaerolineae;o__Caldilineales;f__Caldilineaceae;g__	0.085%	0.042%	0.076%	0.088%	0.148%	0.056%	0.048%	0.082%	0.000%	0.000%
k__Bacteria;p__Chloroflexi;c__Anaerolineae;o__Caldilineales;f__Caldilineaceae;g__Caldilinea	0.000%	0.000%	0.000%	0.000%	0.000%	0.000%	0.009%	0.004%	0.000%	0.000%
k__Bacteria;p__Chloroflexi;c__Anaerolineae;o__DRC31;f__;g__	0.004%	0.016%	0.027%	0.007%	0.012%	0.002%	0.005%	0.003%	0.000%	0.000%
k__Bacteria;p__Chloroflexi;c__Anaerolineae;o__GCA004;f__;g__	0.008%	0.006%	0.011%	0.005%	0.006%	0.002%	0.001%	0.000%	0.000%	0.000%
k__Bacteria;p__Chloroflexi;c__Anaerolineae;o__OPB11;f__;g__	0.028%	0.064%	0.019%	0.143%	0.275%	0.054%	0.000%	0.000%	0.000%	0.000%
k__Bacteria;p__Chloroflexi;c__Anaerolineae;o__SBR1031;f__;g__	0.012%	0.018%	0.014%	0.014%	0.003%	0.007%	0.000%	0.000%	0.000%	0.000%
k__Bacteria;p__Chloroflexi;c__Anaerolineae;o__SBR1031;f__A4b;g__	0.004%	0.007%	0.006%	0.005%	0.005%	0.002%	0.000%	0.000%	0.000%	0.000%
k__Bacteria;p__Chloroflexi;c__Anaerolineae;o__SBR1031;f__SHA-31;g__	0.048%	0.050%	0.027%	0.061%	0.049%	0.021%	0.030%	0.008%	0.001%	0.000%
k__Bacteria;p__Chloroflexi;c__Anaerolineae;o__SHA-20;f__;g__	0.149%	0.182%	0.271%	0.190%	0.788%	0.086%	0.001%	0.001%	0.000%	0.000%
k__Bacteria;p__Chloroflexi;c__Anaerolineae;o__SJA-15;f__;g__	0.084%	0.266%	0.432%	0.117%	0.133%	0.044%	0.012%	0.019%	0.000%	0.000%
k__Bacteria;p__Chloroflexi;c__Dehalococcoidetes;o__Dehalococcoidales;f__Dehalococcoidaceae;g__	0.003%	0.004%	0.000%	0.004%	0.007%	0.002%	0.000%	0.000%	0.000%	0.000%
k__Bacteria;p__Chloroflexi;c__Dehalococcoidetes;o__GIF9;f__;g__	0.001%	0.001%	0.000%	0.006%	0.003%	0.001%	0.000%	0.000%	0.000%	0.000%
k__Bacteria;p__Chloroflexi;c__Thermomicrobia;o__JG30-KF-CM45;f__;g__	0.000%	0.000%	0.001%	0.000%	0.000%	0.000%	0.025%	0.050%	0.000%	0.000%
k__Bacteria;p__Cyanobacteria;c__Chloroplast;o__Streptophyta;f__;g__	0.002%	0.005%	0.007%	0.002%	0.003%	0.002%	0.001%	0.002%	0.000%	0.000%
k__Bacteria;p__FCPU426;c__;o__;f__;g__	0.000%	0.002%	0.000%	0.002%	0.011%	0.000%	0.000%	0.000%	0.000%	0.000%
k__Bacteria;p__Fibrobacteres;c__Fibrobacteria;o__Fibrobacterales;f__;g__	0.000%	0.005%	0.001%	0.012%	0.016%	0.002%	0.010%	0.004%	0.003%	0.000%
k__Bacteria;p__Fibrobacteres;c__Fibrobacteria;o__Fibrobacterales;f__Fibrobacteraceae;g__	0.010%	0.004%	0.000%	0.002%	0.059%	0.009%	0.000%	0.000%	0.000%	0.000%
k__Bacteria;p__Fibrobacteres;c__Fibrobacteria;o__Fibrobacterales;f__Fibrobacteraceae;g__Fibrobacter	0.029%	0.024%	0.006%	0.458%	0.170%	0.064%	0.001%	0.002%	0.006%	0.002%
k__Bacteria;p__Fibrobacteres;c__TG3;o__TG3-1;Other;Other	0.010%	0.020%	0.001%	0.028%	0.024%	0.028%	0.000%	0.000%	0.000%	0.000%
k__Bacteria;p__Fibrobacteres;c__TG3;o__TG3-1;f__TSCOR003-O20;g__	0.016%	0.033%	0.003%	0.021%	0.037%	0.021%	0.000%	0.000%	0.000%	0.000%
k__Bacteria;p__Firmicutes;Other;Other;Other;Other	4.729%	2.266%	3.399%	1.988%	2.826%	4.659%	1.339%	2.007%	1.335%	0.456%
k__Bacteria;p__Firmicutes;c__Bacilli;Other;Other;Other	0.000%	0.000%	0.000%	0.000%	0.000%	0.000%	0.006%	0.019%	0.102%	0.007%
k__Bacteria;p__Firmicutes;c__Bacilli;o__Bacillales;Other;Other	0.000%	0.000%	0.000%	0.000%	0.000%	0.000%	0.010%	0.002%	0.043%	0.028%
k__Bacteria;p__Firmicutes;c__Bacilli;o__Bacillales;f__Bacillaceae;g__Bacillus	0.016%	0.023%	0.096%	0.017%	0.021%	0.016%	0.015%	0.045%	0.009%	0.007%
k__Bacteria;p__Firmicutes;c__Bacilli;o__Bacillales;f__Paenibacillaceae;g__Paenibacillus	0.002%	0.001%	0.020%	0.001%	0.000%	0.001%	0.001%	0.002%	0.001%	0.000%
k__Bacteria;p__Firmicutes;c__Bacilli;o__Bacillales;f__Planococcaceae;Other	0.008%	0.007%	0.095%	0.008%	0.009%	0.008%	0.012%	0.021%	0.013%	0.005%
k__Bacteria;p__Firmicutes;c__Bacilli;o__Bacillales;f__Planococcaceae;g__Lysinibacillus	0.007%	0.007%	0.013%	0.004%	0.005%	0.004%	0.006%	0.018%	0.003%	0.001%
k__Bacteria;p__Firmicutes;c__Bacilli;o__Bacillales;f__Planococcaceae;g__Rummeliibacillus	0.003%	0.004%	0.008%	0.002%	0.042%	0.001%	0.002%	0.030%	0.003%	0.000%
k__Bacteria;p__Firmicutes;c__Bacilli;o__Bacillales;f__Planococcaceae;g__Solibacillus	0.000%	0.000%	0.455%	0.000%	0.000%	0.000%	0.000%	0.000%	0.000%	0.000%
k__Bacteria;p__Firmicutes;c__Bacilli;o__Bacillales;f__Planococcaceae;g__Sporosarcina	0.000%	0.000%	0.006%	0.000%	0.000%	0.000%	0.000%	0.000%	0.000%	0.000%
k__Bacteria;p__Firmicutes;c__Bacilli;o__Bacillales;f__Thermoactinomycetaceae;g__Laceyella	0.001%	0.001%	0.004%	0.000%	0.000%	0.000%	0.001%	0.002%	0.001%	0.000%
k__Bacteria;p__Firmicutes;c__Bacilli;o__Lactobacillales;Other;Other	0.000%	0.000%	0.000%	0.000%	0.000%	0.000%	0.021%	0.090%	0.316%	0.003%
k__Bacteria;p__Firmicutes;c__Bacilli;o__Lactobacillales;f__Carnobacteriaceae;Other	0.000%	0.000%	0.000%	0.097%	0.027%	0.000%	0.005%	0.006%	0.000%	0.000%
k__Bacteria;p__Firmicutes;c__Bacilli;o__Lactobacillales;f__Enterococcaceae;Other	0.000%	0.000%	0.000%	0.000%	0.000%	0.000%	0.142%	0.645%	1.691%	0.027%
k__Bacteria;p__Firmicutes;c__Bacilli;o__Lactobacillales;f__Lactobacillaceae;Other	0.038%	0.011%	0.035%	0.223%	0.175%	0.046%	0.187%	0.582%	6.484%	1.647%
k__Bacteria;p__Firmicutes;c__Bacilli;o__Lactobacillales;f__Lactobacillaceae;g__	0.036%	0.013%	0.049%	0.002%	0.042%	0.035%	1.173%	2.292%	0.212%	0.163%
k__Bacteria;p__Firmicutes;c__Bacilli;o__Lactobacillales;f__Lactobacillaceae;g__Lactobacillus	0.001%	0.000%	0.000%	0.000%	0.003%	0.000%	0.007%	0.002%	0.070%	0.018%
k__Bacteria;p__Firmicutes;c__Bacilli;o__Lactobacillales;f__Lactobacillaceae;g__Pediococcus	0.000%	0.001%	0.010%	0.001%	0.000%	0.001%	0.019%	0.099%	0.099%	0.016%
k__Bacteria;p__Firmicutes;c__Bacilli;o__Lactobacillales;f__Leuconostocaceae;Other	0.001%	0.003%	0.004%	0.002%	0.003%	0.003%	0.000%	0.000%	0.000%	0.000%
k__Bacteria;p__Firmicutes;c__Bacilli;o__Lactobacillales;f__Leuconostocaceae;g__Leuconostoc	0.070%	0.026%	0.076%	0.012%	0.046%	0.058%	0.306%	1.203%	0.145%	0.016%
k__Bacteria;p__Firmicutes;c__Bacilli;o__Lactobacillales;f__Streptococcaceae;g__Streptococcus	0.014%	0.011%	0.018%	0.000%	0.000%	0.017%	0.000%	0.169%	0.000%	0.003%
k__Bacteria;p__Firmicutes;c__Bacilli;o__Turicibacterales;f__Turicibacteraceae;g__Turicibacter	0.000%	0.000%	0.000%	0.000%	0.000%	0.000%	0.017%	0.031%	0.000%	0.000%
k__Bacteria;p__Firmicutes;c__Clostridia;Other;Other;Other	1.222%	1.254%	1.939%	4.553%	6.336%	1.241%	1.386%	2.126%	2.821%	4.787%
k__Bacteria;p__Firmicutes;c__Clostridia;o__;f__;g__	0.016%	0.011%	0.001%	0.009%	0.003%	0.008%	0.043%	0.004%	0.033%	0.034%
k__Bacteria;p__Firmicutes;c__Clostridia;o__BSA2B-08;f__;g__	0.000%	0.002%	0.000%	0.000%	0.000%	0.000%	0.009%	0.001%	0.557%	0.477%
k__Bacteria;p__Firmicutes;c__Clostridia;o__Clostridiales;Other;Other	3.422%	2.031%	3.747%	1.312%	1.660%	4.011%	6.090%	12.426%	1.754%	0.924%
k__Bacteria;p__Firmicutes;c__Clostridia;o__Clostridiales;f__;g__	0.159%	0.246%	0.447%	0.162%	0.156%	0.133%	0.058%	0.148%	0.002%	0.007%
k__Bacteria;p__Firmicutes;c__Clostridia;o__Clostridiales;f__Caldicoprobacteraceae;g__Caldicoprobacter	0.027%	0.014%	0.020%	0.005%	0.011%	0.004%	0.189%	0.492%	4.849%	2.325%
k__Bacteria;p__Firmicutes;c__Clostridia;o__Clostridiales;f__Christensenellaceae;Other	0.005%	0.004%	0.007%	0.001%	0.008%	0.007%	0.000%	0.000%	0.000%	0.000%
k__Bacteria;p__Firmicutes;c__Clostridia;o__Clostridiales;f__Christensenellaceae;g__	0.100%	0.152%	0.218%	0.107%	0.127%	0.092%	0.005%	0.011%	0.000%	0.000%
k__Bacteria;p__Firmicutes;c__Clostridia;o__Clostridiales;f__Clostridiaceae;Other	0.005%	0.002%	0.004%	0.022%	0.010%	0.005%	0.165%	0.112%	0.411%	0.212%
k__Bacteria;p__Firmicutes;c__Clostridia;o__Clostridiales;f__Clostridiaceae;g__	0.000%	0.000%	0.000%	0.000%	0.000%	0.000%	0.015%	0.028%	0.000%	0.000%
k__Bacteria;p__Firmicutes;c__Clostridia;o__Clostridiales;f__Clostridiaceae;g__Alkaliphilus	0.000%	0.000%	0.000%	0.000%	0.000%	0.000%	0.000%	0.001%	1.774%	1.247%
k__Bacteria;p__Firmicutes;c__Clostridia;o__Clostridiales;f__Clostridiaceae;g__Clostridium	1.032%	1.020%	1.300%	1.119%	0.942%	1.078%	6.279%	7.221%	0.505%	0.030%
k__Bacteria;p__Firmicutes;c__Clostridia;o__Clostridiales;f__Clostridiaceae;g__Proteiniclasticum	0.000%	0.000%	0.000%	0.000%	0.000%	0.000%	0.006%	0.005%	0.000%	0.000%
k__Bacteria;p__Firmicutes;c__Clostridia;o__Clostridiales;f__Clostridiaceae;g__SMB53	0.000%	0.000%	0.001%	0.000%	0.000%	0.000%	0.058%	0.107%	0.000%	0.000%
k__Bacteria;p__Firmicutes;c__Clostridia;o__Clostridiales;f__Dehalobacteriaceae;g__	0.002%	0.001%	0.004%	0.000%	0.002%	0.002%	0.000%	0.000%	0.000%	0.000%
k__Bacteria;p__Firmicutes;c__Clostridia;o__Clostridiales;f__Dehalobacteriaceae;g__Dehalobacterium	0.080%	0.163%	0.259%	0.048%	0.104%	0.080%	0.006%	0.006%	0.000%	0.000%
k__Bacteria;p__Firmicutes;c__Clostridia;o__Clostridiales;f__EtOH8;g__	0.018%	0.027%	0.031%	0.104%	0.150%	0.019%	0.000%	0.000%	0.019%	0.008%
k__Bacteria;p__Firmicutes;c__Clostridia;o__Clostridiales;f__Eubacteriaceae;Other	0.002%	0.000%	0.000%	0.000%	0.000%	0.000%	0.025%	0.035%	0.004%	0.000%
k__Bacteria;p__Firmicutes;c__Clostridia;o__Clostridiales;f__Eubacteriaceae;g__	0.034%	0.043%	0.060%	0.067%	0.048%	0.031%	0.014%	0.035%	0.002%	0.000%
k__Bacteria;p__Firmicutes;c__Clostridia;o__Clostridiales;f__Eubacteriaceae;g__Anaerofustis	0.003%	0.002%	0.002%	0.002%	0.005%	0.002%	0.000%	0.000%	0.000%	0.000%
k__Bacteria;p__Firmicutes;c__Clostridia;o__Clostridiales;f__Eubacteriaceae;g__Garciella	0.000%	0.000%	0.000%	0.000%	0.000%	0.000%	0.001%	0.002%	0.011%	0.000%
k__Bacteria;p__Firmicutes;c__Clostridia;o__Clostridiales;f__Eubacteriaceae;g__Pseudoramibacter_Eubacterium	0.032%	0.007%	0.011%	0.005%	0.009%	0.021%	0.616%	1.312%	0.035%	0.001%
k__Bacteria;p__Firmicutes;c__Clostridia;o__Clostridiales;f__Gracilibacteraceae;Other	0.000%	0.000%	0.000%	0.000%	0.000%	0.001%	0.014%	0.001%	0.000%	0.000%
k__Bacteria;p__Firmicutes;c__Clostridia;o__Clostridiales;f__Gracilibacteraceae;g__Gracilibacter	0.016%	0.008%	0.006%	0.014%	0.011%	0.012%	0.004%	0.001%	0.000%	0.000%
k__Bacteria;p__Firmicutes;c__Clostridia;o__Clostridiales;f__Gracilibacteraceae;g__Lutispora	0.002%	0.001%	0.001%	0.001%	0.002%	0.001%	0.185%	0.140%	0.137%	0.000%
k__Bacteria;p__Firmicutes;c__Clostridia;o__Clostridiales;f__Lachnospiraceae;Other	0.048%	0.097%	0.074%	0.047%	0.075%	0.069%	0.014%	0.007%	0.013%	0.005%
k__Bacteria;p__Firmicutes;c__Clostridia;o__Clostridiales;f__Lachnospiraceae;g__Coprococcus	0.058%	0.062%	0.111%	0.202%	0.139%	0.071%	0.114%	0.063%	0.012%	0.050%
k__Bacteria;p__Firmicutes;c__Clostridia;o__Clostridiales;f__Lachnospiraceae;g__Defluviitalea	0.000%	0.001%	0.000%	0.002%	0.000%	0.000%	0.016%	0.003%	0.000%	0.000%
k__Bacteria;p__Firmicutes;c__Clostridia;o__Clostridiales;f__Lachnospiraceae;g__Epulopiscium	0.009%	0.002%	0.001%	0.011%	0.015%	0.002%	0.000%	0.000%	0.000%	0.000%
k__Bacteria;p__Firmicutes;c__Clostridia;o__Clostridiales;f__Lachnospiraceae;g__Ruminococcus	0.004%	0.006%	0.011%	0.030%	0.012%	0.006%	0.000%	0.000%	0.000%	0.000%
k__Bacteria;p__Firmicutes;c__Clostridia;o__Clostridiales;f__Peptococcaceae;Other	0.034%	0.016%	0.012%	0.020%	0.024%	0.032%	0.006%	0.001%	0.020%	0.000%
k__Bacteria;p__Firmicutes;c__Clostridia;o__Clostridiales;f__Peptococcaceae;g__	0.040%	0.056%	0.062%	0.048%	0.011%	0.053%	0.030%	0.018%	0.081%	0.006%
k__Bacteria;p__Firmicutes;c__Clostridia;o__Clostridiales;f__Peptococcaceae;g__Dehalobacter_Syntrophobotulus	0.025%	0.019%	0.011%	0.005%	0.006%	0.009%	0.028%	0.020%	0.002%	0.000%
k__Bacteria;p__Firmicutes;c__Clostridia;o__Clostridiales;f__Peptococcaceae;g__Desulfitobacter	0.082%	0.079%	0.149%	0.078%	0.091%	0.073%	0.045%	0.070%	0.000%	0.000%
k__Bacteria;p__Firmicutes;c__Clostridia;o__Clostridiales;f__Peptococcaceae;g__Niigata-25	0.358%	0.181%	0.202%	0.133%	0.084%	0.234%	0.002%	0.000%	0.000%	0.000%
k__Bacteria;p__Firmicutes;c__Clostridia;o__Clostridiales;f__Peptococcaceae;g__Pelotomaculum	0.361%	0.652%	0.363%	0.402%	0.519%	0.864%	0.295%	0.060%	0.329%	0.002%
k__Bacteria;p__Firmicutes;c__Clostridia;o__Clostridiales;f__Peptococcaceae;g__Sporotomaculum	0.000%	0.000%	0.000%	0.000%	0.000%	0.000%	0.005%	0.000%	0.000%	0.000%
k__Bacteria;p__Firmicutes;c__Clostridia;o__Clostridiales;f__Peptostreptococcaceae;Other	0.000%	0.000%	0.001%	0.000%	0.000%	0.000%	0.082%	0.122%	0.000%	0.000%
k__Bacteria;p__Firmicutes;c__Clostridia;o__Clostridiales;f__Ruminococcaceae;Other	1.151%	1.061%	1.618%	0.378%	0.649%	1.208%	2.204%	2.469%	0.189%	0.025%
k__Bacteria;p__Firmicutes;c__Clostridia;o__Clostridiales;f__Ruminococcaceae;g__	0.088%	0.080%	0.082%	0.081%	0.159%	0.090%	0.036%	0.027%	0.000%	0.001%
k__Bacteria;p__Firmicutes;c__Clostridia;o__Clostridiales;f__Ruminococcaceae;g__Oscillospira	0.021%	0.058%	0.115%	0.102%	0.144%	0.027%	0.000%	0.000%	0.000%	0.000%
k__Bacteria;p__Firmicutes;c__Clostridia;o__Clostridiales;f__Ruminococcaceae;g__Ruminococcus	0.001%	0.038%	0.148%	0.147%	0.166%	0.004%	0.106%	0.040%	0.143%	0.005%
k__Bacteria;p__Firmicutes;c__Clostridia;o__Clostridiales;f__Symbiobacteriaceae;g__Symbiobacterium	0.000%	0.000%	0.000%	0.000%	0.000%	0.000%	0.000%	0.000%	0.002%	0.014%
k__Bacteria;p__Firmicutes;c__Clostridia;o__Clostridiales;f__Syntrophomonadaceae;g__Syntrophomonas	2.814%	2.448%	2.099%	2.036%	2.128%	3.210%	1.034%	0.651%	0.436%	0.210%
k__Bacteria;p__Firmicutes;c__Clostridia;o__Clostridiales;f__Veillonellaceae;Other	0.000%	0.007%	0.003%	0.266%	0.089%	0.014%	0.001%	0.000%	0.000%	0.000%
k__Bacteria;p__Firmicutes;c__Clostridia;o__Clostridiales;f__Veillonellaceae;g__Anaerosinus	0.012%	0.014%	0.005%	0.016%	0.012%	0.008%	0.000%	0.000%	0.000%	0.000%
k__Bacteria;p__Firmicutes;c__Clostridia;o__Clostridiales;f__Veillonellaceae;g__Succiniclasticum	0.008%	0.010%	0.005%	0.013%	0.008%	0.014%	0.009%	0.002%	0.008%	0.007%
k__Bacteria;p__Firmicutes;c__Clostridia;o__Clostridiales;f__[Acidaminobacteraceae];g__Guggenheimella	0.000%	0.000%	0.000%	0.000%	0.004%	0.003%	0.288%	0.987%	0.044%	0.000%
k__Bacteria;p__Firmicutes;c__Clostridia;o__Clostridiales;f__[Mogibacteriaceae];Other	0.214%	0.202%	0.306%	0.580%	0.210%	0.177%	0.132%	0.142%	0.000%	0.000%
k__Bacteria;p__Firmicutes;c__Clostridia;o__Clostridiales;f__[Mogibacteriaceae];g__	0.470%	0.268%	0.459%	0.306%	0.107%	0.438%	0.203%	0.388%	0.005%	0.000%
k__Bacteria;p__Firmicutes;c__Clostridia;o__Clostridiales;f__[Mogibacteriaceae];g__Anaerovorax	0.007%	0.014%	0.013%	0.009%	0.018%	0.009%	0.008%	0.005%	0.000%	0.000%
k__Bacteria;p__Firmicutes;c__Clostridia;o__Clostridiales;f__[Tissierellaceae];Other	0.009%	0.003%	0.002%	0.000%	0.001%	0.007%	0.096%	0.162%	0.225%	1.047%
k__Bacteria;p__Firmicutes;c__Clostridia;o__Clostridiales;f__[Tissierellaceae];g__	0.313%	0.130%	0.249%	0.096%	0.133%	0.314%	11.719%	28.989%	2.706%	1.624%
k__Bacteria;p__Firmicutes;c__Clostridia;o__Clostridiales;f__[Tissierellaceae];g__GW-34	0.153%	0.016%	0.030%	0.000%	0.004%	0.126%	0.790%	1.796%	0.836%	0.035%
k__Bacteria;p__Firmicutes;c__Clostridia;o__Clostridiales;f__[Tissierellaceae];g__Gallicola	0.000%	0.000%	0.000%	0.000%	0.000%	0.000%	0.027%	0.040%	0.000%	0.000%
k__Bacteria;p__Firmicutes;c__Clostridia;o__Clostridiales;f__[Tissierellaceae];g__Sedimentibacter	2.861%	3.431%	4.300%	5.922%	4.613%	2.366%	4.831%	4.963%	0.001%	0.000%
k__Bacteria;p__Firmicutes;c__Clostridia;o__Clostridiales;f__[Tissierellaceae];g__Sporanaerobacter	0.000%	0.000%	0.000%	0.000%	0.000%	0.000%	0.001%	0.001%	0.003%	0.035%
k__Bacteria;p__Firmicutes;c__Clostridia;o__Clostridiales;f__[Tissierellaceae];g__Tepidimicrobium	0.000%	0.001%	0.000%	0.000%	0.000%	0.000%	0.110%	0.099%	7.963%	19.368%
k__Bacteria;p__Firmicutes;c__Clostridia;o__Clostridiales;f__[Tissierellaceae];g__Tissierella_Soehngenia	0.017%	0.028%	0.008%	0.013%	0.005%	0.021%	0.096%	0.040%	0.000%	0.000%
k__Bacteria;p__Firmicutes;c__Clostridia;o__MBA08;f__;g__	0.083%	0.017%	0.007%	0.022%	0.014%	0.016%	1.498%	0.456%	6.221%	8.351%
k__Bacteria;p__Firmicutes;c__Clostridia;o__Natranaerobiales;f__Anaerobrancaceae;g__	0.000%	0.000%	0.000%	0.000%	0.000%	0.000%	0.003%	0.005%	0.000%	0.000%
k__Bacteria;p__Firmicutes;c__Clostridia;o__Natranaerobiales;f__Anaerobrancaceae;g__Dethiobacter	0.000%	0.000%	0.000%	0.000%	0.000%	0.000%	0.004%	0.002%	0.003%	0.000%
k__Bacteria;p__Firmicutes;c__Clostridia;o__Natranaerobiales;f__Contubernalisaceae;g__	0.000%	0.004%	0.003%	0.002%	0.003%	0.000%	0.000%	0.000%	0.000%	0.000%
k__Bacteria;p__Firmicutes;c__Clostridia;o__Natranaerobiales;f__ML1228J-1;g__	0.000%	0.000%	0.000%	0.000%	0.000%	0.000%	0.000%	0.000%	0.068%	0.002%
k__Bacteria;p__Firmicutes;c__Clostridia;o__Natranaerobiales;f__YAB3B13;g__	0.016%	0.031%	0.023%	0.011%	0.015%	0.016%	0.033%	0.024%	0.076%	0.000%
k__Bacteria;p__Firmicutes;c__Clostridia;o__OPB54;f__;g__	0.001%	0.037%	0.003%	0.000%	0.000%	0.000%	0.000%	0.002%	0.059%	4.003%
k__Bacteria;p__Firmicutes;c__Clostridia;o__SHA-98;f__;g__	0.174%	0.112%	0.012%	0.364%	0.406%	0.096%	0.709%	0.249%	23.439%	30.660%
k__Bacteria;p__Firmicutes;c__Clostridia;o__SHA-98;f__D2;g__	0.043%	0.070%	0.068%	0.099%	0.067%	0.023%	0.050%	0.039%	0.249%	0.089%
k__Bacteria;p__Firmicutes;c__Clostridia;o__Thermoanaerobacterales;f__;g__	0.030%	0.021%	0.013%	0.037%	0.030%	0.027%	0.220%	0.071%	1.414%	1.126%
k__Bacteria;p__Firmicutes;c__Clostridia;o__Thermoanaerobacterales;f__Thermoanaerobacteraceae;g__Moorella	0.001%	0.001%	0.001%	0.000%	0.001%	0.000%	0.001%	0.000%	0.005%	0.000%
k__Bacteria;p__Firmicutes;c__Clostridia;o__Thermoanaerobacterales;f__Thermoanaerobacteraceae;g__Thermacetogenium	0.001%	0.002%	0.001%	0.002%	0.000%	0.001%	0.015%	0.013%	0.912%	0.196%
k__Bacteria;p__Firmicutes;c__Erysipelotrichi;o__Erysipelotrichales;f__Erysipelotrichaceae;Other	0.010%	0.009%	0.004%	0.000%	0.000%	0.000%	0.017%	0.027%	0.015%	0.003%
k__Bacteria;p__Firmicutes;c__Erysipelotrichi;o__Erysipelotrichales;f__Erysipelotrichaceae;g__	0.005%	0.000%	0.003%	0.000%	0.006%	0.005%	1.092%	2.258%	0.034%	0.001%
k__Bacteria;p__Firmicutes;c__Erysipelotrichi;o__Erysipelotrichales;f__Erysipelotrichaceae;g__Clostridium	0.006%	0.127%	0.170%	0.000%	0.000%	0.016%	0.000%	0.000%	0.000%	0.000%
k__Bacteria;p__Firmicutes;c__Erysipelotrichi;o__Erysipelotrichales;f__Erysipelotrichaceae;g__RFN20	0.297%	0.014%	0.004%	0.138%	0.035%	0.076%	0.636%	0.304%	0.340%	0.048%
k__Bacteria;p__Firmicutes;c__Erysipelotrichi;o__Erysipelotrichales;f__Erysipelotrichaceae;g__[Eubacterium]	0.206%	0.785%	0.560%	0.004%	0.004%	0.145%	0.004%	0.002%	0.000%	0.000%
k__Bacteria;p__Firmicutes;c__OPB54;o__;f__;g__	0.002%	0.000%	0.000%	0.001%	0.002%	0.000%	0.104%	0.037%	0.600%	0.864%
k__Bacteria;p__Fusobacteria;c__Fusobacteriia;o__Fusobacteriales;f__;g__	0.017%	0.016%	0.004%	0.001%	0.042%	0.029%	0.001%	0.000%	0.000%	0.000%
k__Bacteria;p__Hyd24-12;Other;Other;Other;Other	0.000%	0.000%	0.000%	0.056%	0.365%	0.000%	0.008%	0.002%	0.000%	0.000%
k__Bacteria;p__Hyd24-12;c__;o__;f__;g__	0.000%	0.003%	0.006%	0.385%	2.468%	0.000%	0.087%	0.020%	0.000%	0.000%
k__Bacteria;p__LD1;c__;o__;f__;g__	0.356%	0.072%	0.032%	0.055%	0.020%	0.334%	0.003%	0.000%	0.000%	0.000%
k__Bacteria;p__Lentisphaerae;c__;o__;f__;g__	0.014%	0.000%	0.000%	0.006%	0.004%	0.026%	0.000%	0.000%	0.000%	0.000%
k__Bacteria;p__Lentisphaerae;c__[Lentisphaeria];o__Z20;f__;g__	0.004%	0.008%	0.000%	0.016%	0.014%	0.004%	0.000%	0.000%	0.000%	0.000%
k__Bacteria;p__Lentisphaerae;c__[Lentisphaeria];o__Z20;f__R4-45B;g__	0.035%	0.043%	0.004%	0.086%	0.056%	0.026%	0.000%	0.000%	0.000%	0.000%
k__Bacteria;p__NKB19;c__TSBW08;o__;f__;g__	0.091%	0.108%	0.091%	0.101%	0.006%	0.086%	0.002%	0.000%	0.000%	0.000%
k__Bacteria;p__NKB19;c__noFP_H4;o__;f__;g__	0.290%	0.066%	0.132%	0.042%	0.170%	0.155%	0.008%	0.005%	0.001%	0.000%
k__Bacteria;p__OD1;c__;o__;f__;g__	1.393%	0.076%	0.072%	0.615%	0.187%	1.291%	0.001%	0.000%	0.000%	0.000%
k__Bacteria;p__OD1;c__ABY1;o__;f__;g__	0.541%	2.629%	0.472%	0.140%	0.300%	0.882%	0.182%	0.093%	0.017%	0.000%
k__Bacteria;p__OD1;c__ZB2;o__;f__;g__	0.036%	0.018%	0.005%	0.022%	0.069%	0.033%	0.000%	0.000%	0.000%	0.000%
k__Bacteria;p__OP8;c__OP8_1;Other;Other;Other	0.000%	0.003%	0.002%	0.002%	0.003%	0.000%	0.000%	0.000%	0.000%	0.000%
k__Bacteria;p__OP8;c__OP8_1;o__;f__;g__	0.069%	0.432%	0.577%	0.028%	0.150%	0.017%	0.007%	0.004%	0.002%	0.000%
k__Bacteria;p__OP9;c__JS1;o__BA021;f__;g__	0.993%	0.282%	0.391%	0.168%	0.210%	0.629%	0.138%	0.051%	0.005%	0.000%
k__Bacteria;p__OP9;c__OPB46;o__OPB72;f__TIBD11;g__	0.000%	0.001%	0.001%	0.011%	0.011%	0.000%	0.007%	0.010%	0.064%	0.016%
k__Bacteria;p__OP9;c__OPB46;o__SHA-1;f__;g__	0.169%	0.115%	0.248%	0.114%	0.170%	0.118%	0.049%	0.038%	0.001%	0.000%
k__Bacteria;p__Planctomycetes;c__Phycisphaerae;Other;Other;Other	0.006%	0.036%	0.008%	0.013%	0.007%	0.005%	0.000%	0.000%	0.000%	0.000%
k__Bacteria;p__Planctomycetes;c__Phycisphaerae;o__MSBL9;f__;g__	0.237%	0.854%	0.766%	0.798%	0.623%	0.231%	0.001%	0.000%	0.000%	0.000%
k__Bacteria;p__Planctomycetes;c__Phycisphaerae;o__Pla1;f__;g__	0.107%	0.088%	0.048%	0.220%	0.271%	0.089%	0.000%	0.000%	0.000%	0.000%
k__Bacteria;p__Planctomycetes;c__Phycisphaerae;o__mle1-8;f__;g__	0.070%	0.098%	0.052%	0.032%	0.016%	0.045%	0.000%	0.000%	0.000%	0.000%
k__Bacteria;p__Planctomycetes;c__Planctomycetia;o__Pirellulales;f__Pirellulaceae;Other	0.032%	0.009%	0.017%	0.009%	0.008%	0.027%	0.000%	0.000%	0.000%	0.000%
k__Bacteria;p__Planctomycetes;c__Planctomycetia;o__Pirellulales;f__Pirellulaceae;g__	0.429%	0.246%	0.451%	0.323%	0.348%	0.321%	0.040%	0.048%	0.001%	0.000%
k__Bacteria;p__Proteobacteria;c__Alphaproteobacteria;Other;Other;Other	0.000%	0.026%	0.001%	0.007%	0.020%	0.000%	0.000%	0.000%	0.000%	0.000%
k__Bacteria;p__Proteobacteria;c__Alphaproteobacteria;o__Rhizobiales;f__Bradyrhizobiaceae;g__Bradyrhizobium	0.000%	0.000%	0.000%	0.000%	0.000%	0.000%	0.003%	0.006%	0.000%	0.000%
k__Bacteria;p__Proteobacteria;c__Alphaproteobacteria;o__Rhizobiales;f__Hyphomicrobiaceae;g__Hyphomicrobium	0.000%	0.000%	0.000%	0.000%	0.000%	0.000%	0.008%	0.015%	0.000%	0.000%
k__Bacteria;p__Proteobacteria;c__Betaproteobacteria;Other;Other;Other	0.000%	0.000%	0.000%	0.012%	0.021%	0.000%	0.000%	0.000%	0.000%	0.000%
k__Bacteria;p__Proteobacteria;c__Betaproteobacteria;o__ASSO-13;f__;g__	0.001%	0.001%	0.001%	0.057%	0.007%	0.001%	0.000%	0.000%	0.000%	0.000%
k__Bacteria;p__Proteobacteria;c__Betaproteobacteria;o__Burkholderiales;f__Alcaligenaceae;g__Alcaligenes	0.000%	0.000%	0.000%	0.000%	0.000%	0.000%	0.007%	0.001%	0.003%	0.006%
k__Bacteria;p__Proteobacteria;c__Betaproteobacteria;o__Burkholderiales;f__Alcaligenaceae;g__Oligella	0.000%	0.000%	0.000%	0.000%	0.000%	0.000%	0.002%	0.002%	0.016%	0.016%
k__Bacteria;p__Proteobacteria;c__Betaproteobacteria;o__Burkholderiales;f__Comamonadaceae;g__Aquabacterium	0.000%	0.002%	0.002%	0.137%	0.020%	0.000%	0.000%	0.000%	0.000%	0.000%
k__Bacteria;p__Proteobacteria;c__Betaproteobacteria;o__Burkholderiales;f__Comamonadaceae;g__Brachymonas	0.009%	0.004%	0.014%	0.076%	0.007%	0.000%	0.001%	0.000%	0.001%	0.001%
k__Bacteria;p__Proteobacteria;c__Betaproteobacteria;o__Burkholderiales;f__Comamonadaceae;g__Comamonas	0.000%	0.004%	0.000%	0.069%	0.001%	0.002%	0.001%	0.000%	0.000%	0.000%
k__Bacteria;p__Proteobacteria;c__Betaproteobacteria;o__Burkholderiales;f__Comamonadaceae;g__Hydrogenophaga	0.003%	0.000%	0.002%	0.036%	0.016%	0.001%	0.000%	0.000%	0.000%	0.000%
k__Bacteria;p__Proteobacteria;c__Betaproteobacteria;o__Burkholderiales;f__Comamonadaceae;g__Hylemonella	0.000%	0.000%	0.000%	0.002%	0.001%	0.000%	0.000%	0.000%	0.001%	0.007%
k__Bacteria;p__Proteobacteria;c__Betaproteobacteria;o__Rhodocyclales;f__Rhodocyclaceae;g__Azovibrio	0.000%	0.000%	0.000%	0.025%	0.008%	0.000%	0.000%	0.000%	0.000%	0.000%
k__Bacteria;p__Proteobacteria;c__Deltaproteobacteria;Other;Other;Other	0.055%	0.037%	0.002%	0.051%	0.052%	0.067%	0.011%	0.000%	0.000%	0.000%
k__Bacteria;p__Proteobacteria;c__Deltaproteobacteria;o__Bdellovibrionales;f__Bacteriovoracaceae;Other	0.001%	0.000%	0.000%	0.018%	0.000%	0.000%	0.001%	0.000%	0.000%	0.000%
k__Bacteria;p__Proteobacteria;c__Deltaproteobacteria;o__Desulfobacterales;f__Desulfobulbaceae;g__Desulfobulbus	0.021%	0.000%	0.000%	0.000%	0.001%	0.014%	0.091%	0.164%	0.006%	0.000%
k__Bacteria;p__Proteobacteria;c__Deltaproteobacteria;o__Desulfovibrionales;f__Desulfomicrobiaceae;g__Desulfomicrobium	0.003%	0.037%	0.026%	0.079%	0.319%	0.002%	0.000%	0.000%	0.000%	0.000%
k__Bacteria;p__Proteobacteria;c__Deltaproteobacteria;o__Desulfuromonadales;f__Geobacteraceae;g__Geobacter	0.017%	0.038%	0.008%	0.026%	0.032%	0.025%	0.000%	0.000%	0.000%	0.000%
k__Bacteria;p__Proteobacteria;c__Deltaproteobacteria;o__Desulfuromonadales;f__Pelobacteraceae;g__Pelobacter	0.021%	0.011%	0.000%	0.009%	0.003%	0.031%	0.000%	0.000%	0.000%	0.000%
k__Bacteria;p__Proteobacteria;c__Deltaproteobacteria;o__GMD14H09;f__;g__	0.000%	0.000%	0.000%	0.005%	0.019%	0.000%	0.000%	0.000%	0.000%	0.000%
k__Bacteria;p__Proteobacteria;c__Deltaproteobacteria;o__GW-28;f__;g__	0.092%	0.037%	0.021%	0.069%	0.331%	0.048%	0.000%	0.000%	0.000%	0.000%
k__Bacteria;p__Proteobacteria;c__Deltaproteobacteria;o__Myxococcales;Other;Other	0.021%	0.000%	0.001%	0.010%	0.005%	0.011%	0.000%	0.002%	0.000%	0.000%
k__Bacteria;p__Proteobacteria;c__Deltaproteobacteria;o__Myxococcales;f__;g__	0.000%	0.000%	0.000%	0.014%	0.004%	0.000%	0.000%	0.000%	0.000%	0.000%
k__Bacteria;p__Proteobacteria;c__Deltaproteobacteria;o__Syntrophobacterales;f__Syntrophaceae;Other	0.037%	0.048%	0.001%	0.049%	0.086%	0.045%	0.000%	0.000%	0.000%	0.000%
k__Bacteria;p__Proteobacteria;c__Deltaproteobacteria;o__Syntrophobacterales;f__Syntrophaceae;g__	0.128%	0.211%	0.081%	0.101%	0.384%	0.076%	0.000%	0.000%	0.000%	0.000%
k__Bacteria;p__Proteobacteria;c__Deltaproteobacteria;o__Syntrophobacterales;f__Syntrophaceae;g__Syntrophus	1.671%	1.608%	0.076%	1.918%	1.796%	1.657%	0.000%	0.000%	0.000%	0.000%
k__Bacteria;p__Proteobacteria;c__Deltaproteobacteria;o__Syntrophobacterales;f__Syntrophobacteraceae;Other	0.025%	0.030%	0.001%	0.052%	0.038%	0.025%	0.000%	0.000%	0.000%	0.000%
k__Bacteria;p__Proteobacteria;c__Deltaproteobacteria;o__Syntrophobacterales;f__Syntrophobacteraceae;g__Syntrophobacter	0.250%	0.572%	0.074%	0.796%	0.534%	0.317%	0.000%	0.000%	0.000%	0.000%
k__Bacteria;p__Proteobacteria;c__Deltaproteobacteria;o__Syntrophobacterales;f__Syntrophorhabdaceae;g__	0.078%	0.164%	0.140%	0.184%	0.250%	0.087%	0.004%	0.002%	0.001%	0.000%
k__Bacteria;p__Proteobacteria;c__Epsilonproteobacteria;o__Campylobacterales;f__Campylobacteraceae;g__Arcobacter	0.000%	0.000%	0.000%	0.018%	0.000%	0.001%	0.000%	0.000%	0.000%	0.000%
k__Bacteria;p__Proteobacteria;c__Epsilonproteobacteria;o__Campylobacterales;f__Helicobacteraceae;g__Sulfuricurvum	0.000%	0.001%	0.000%	0.012%	0.004%	0.000%	0.000%	0.000%	0.000%	0.000%
k__Bacteria;p__Proteobacteria;c__Gammaproteobacteria;o__Aeromonadales;f__Succinivibrionaceae;g__	0.019%	0.015%	0.018%	0.046%	0.014%	0.006%	0.005%	0.011%	0.011%	0.007%
k__Bacteria;p__Proteobacteria;c__Gammaproteobacteria;o__Enterobacteriales;f__Enterobacteriaceae;g__Trabulsiella	0.002%	0.001%	0.007%	0.000%	0.000%	0.000%	0.000%	0.002%	0.000%	0.000%
k__Bacteria;p__Proteobacteria;c__Gammaproteobacteria;o__Pseudomonadales;f__Moraxellaceae;g__Acinetobacter	0.172%	0.250%	0.391%	0.283%	0.041%	0.380%	0.183%	0.035%	0.002%	0.012%
k__Bacteria;p__Proteobacteria;c__Gammaproteobacteria;o__Pseudomonadales;f__Pseudomonadaceae;g__Pseudomonas	0.000%	0.000%	0.000%	0.032%	0.001%	0.000%	0.000%	0.000%	0.000%	0.000%
k__Bacteria;p__SR1;c__;o__;f__;g__	0.001%	0.002%	0.002%	0.005%	0.002%	0.000%	0.000%	0.002%	0.000%	0.000%
k__Bacteria;p__Spirochaetes;c__MVP-15;o__PL-11B10;f__;g__	0.082%	0.111%	0.004%	0.325%	0.164%	0.065%	0.000%	0.000%	0.000%	0.000%
k__Bacteria;p__Spirochaetes;c__Spirochaetes;o__M2PT2-76;f__;g__	0.011%	0.000%	0.000%	0.000%	0.000%	0.018%	0.003%	0.000%	0.000%	0.000%
k__Bacteria;p__Spirochaetes;c__Spirochaetes;o__Sphaerochaetales;f__Sphaerochaetaceae;g__	0.003%	0.008%	0.000%	0.005%	0.005%	0.000%	0.003%	0.004%	0.002%	0.000%
k__Bacteria;p__Spirochaetes;c__Spirochaetes;o__Sphaerochaetales;f__Sphaerochaetaceae;g__Sphaerochaeta	0.020%	0.009%	0.000%	0.009%	0.009%	0.010%	0.002%	0.000%	0.000%	0.000%
k__Bacteria;p__Spirochaetes;c__Spirochaetes;o__Spirochaetales;f__Spirochaetaceae;Other	0.000%	0.000%	0.000%	0.006%	0.011%	0.000%	0.000%	0.000%	0.000%	0.000%
k__Bacteria;p__Spirochaetes;c__Spirochaetes;o__Spirochaetales;f__Spirochaetaceae;g__Treponema	0.293%	0.653%	0.057%	2.673%	1.058%	0.257%	0.575%	0.061%	0.859%	0.007%
k__Bacteria;p__Spirochaetes;c__[Leptospirae];o__[Leptospirales];f__Sediment-4;g__	0.004%	0.010%	0.011%	0.007%	0.009%	0.001%	0.000%	0.000%	0.000%	0.000%
k__Bacteria;p__Spirochaetes;c__[Leptospirae];o__[Leptospirales];f__Sediment-4;g__SJA-88	0.051%	0.025%	0.014%	0.020%	0.016%	0.039%	0.000%	0.000%	0.000%	0.000%
k__Bacteria;p__Synergistetes;c__Synergistia;o__Synergistales;Other;Other	0.019%	0.025%	0.014%	0.068%	0.018%	0.044%	0.000%	0.000%	0.000%	0.000%
k__Bacteria;p__Synergistetes;c__Synergistia;o__Synergistales;f__Aminiphilaceae;g__	0.026%	0.036%	0.028%	0.036%	0.015%	0.016%	0.103%	0.052%	0.000%	0.000%
k__Bacteria;p__Synergistetes;c__Synergistia;o__Synergistales;f__Aminiphilaceae;g__Aminiphilus	0.000%	0.008%	0.013%	0.091%	0.067%	0.000%	0.000%	0.000%	0.000%	0.000%
k__Bacteria;p__Synergistetes;c__Synergistia;o__Synergistales;f__Anaerobaculaceae;g__Anaerobaculum	0.000%	0.000%	0.000%	0.000%	0.000%	0.000%	0.000%	0.000%	0.004%	0.023%
k__Bacteria;p__Synergistetes;c__Synergistia;o__Synergistales;f__Dethiosulfovibrionaceae;Other	0.005%	0.003%	0.000%	0.001%	0.001%	0.006%	0.000%	0.000%	0.000%	0.000%
k__Bacteria;p__Synergistetes;c__Synergistia;o__Synergistales;f__Dethiosulfovibrionaceae;g__	0.000%	0.000%	0.000%	0.000%	0.000%	0.000%	0.013%	0.009%	0.000%	0.000%
k__Bacteria;p__Synergistetes;c__Synergistia;o__Synergistales;f__Dethiosulfovibrionaceae;g__Aminobacterium	0.000%	0.000%	0.000%	0.000%	0.000%	0.000%	0.020%	0.025%	0.127%	0.016%
k__Bacteria;p__Synergistetes;c__Synergistia;o__Synergistales;f__Dethiosulfovibrionaceae;g__HA73	3.290%	4.144%	3.479%	3.369%	2.454%	3.901%	0.135%	0.100%	0.002%	0.000%
k__Bacteria;p__Synergistetes;c__Synergistia;o__Synergistales;f__Synergistaceae;Other	0.005%	0.013%	0.009%	0.016%	0.006%	0.018%	0.000%	0.000%	0.000%	0.000%
k__Bacteria;p__Synergistetes;c__Synergistia;o__Synergistales;f__Synergistaceae;g__vadinCA02	0.549%	0.966%	0.967%	1.566%	0.462%	1.067%	0.064%	0.090%	0.002%	0.000%
k__Bacteria;p__Synergistetes;c__Synergistia;o__Synergistales;f__Thermovirgaceae;g__	0.300%	0.607%	0.602%	0.028%	0.039%	0.361%	0.041%	0.049%	0.001%	0.000%
k__Bacteria;p__TA06;c__;o__;f__;g__	0.018%	0.016%	0.009%	0.040%	0.024%	0.016%	0.000%	0.000%	0.000%	0.000%
k__Bacteria;p__TM7;c__TM7-3;Other;Other;Other	0.446%	0.102%	0.129%	0.712%	2.117%	0.383%	0.051%	0.053%	0.007%	0.000%
k__Bacteria;p__Tenericutes;Other;Other;Other;Other	0.001%	0.012%	0.000%	0.016%	0.003%	0.002%	0.000%	0.000%	0.000%	0.000%
k__Bacteria;p__Tenericutes;c__Mollicutes;o__;f__;g__	0.000%	0.000%	0.000%	0.000%	0.000%	0.000%	0.000%	0.000%	0.041%	0.000%
k__Bacteria;p__Tenericutes;c__Mollicutes;o__Acholeplasmatales;f__Acholeplasmataceae;g__	0.000%	0.000%	0.000%	0.000%	0.000%	0.000%	0.000%	0.002%	0.580%	0.623%
k__Bacteria;p__Tenericutes;c__Mollicutes;o__Acholeplasmatales;f__Acholeplasmataceae;g__Acholeplasma	0.000%	0.000%	0.000%	0.000%	0.000%	0.000%	0.006%	0.005%	0.000%	0.000%
k__Bacteria;p__Tenericutes;c__Mollicutes;o__RF39;f__;g__	0.000%	0.004%	0.009%	0.000%	0.000%	0.000%	0.000%	0.000%	0.077%	0.005%
k__Bacteria;p__Tenericutes;c__RF3;o__ML615J-28;f__;g__	0.367%	0.711%	0.124%	1.466%	1.151%	0.301%	0.933%	0.060%	0.102%	0.030%
k__Bacteria;p__Thermotogae;c__Thermotogae;o__Thermotogales;f__Thermotogaceae;g__AUTHM297	0.005%	0.035%	0.003%	0.044%	0.077%	0.005%	0.000%	0.000%	0.000%	0.000%
k__Bacteria;p__Thermotogae;c__Thermotogae;o__Thermotogales;f__Thermotogaceae;g__Kosmotoga	0.460%	0.378%	0.098%	1.535%	1.696%	0.306%	0.000%	0.000%	0.000%	0.000%
k__Bacteria;p__Thermotogae;c__Thermotogae;o__Thermotogales;f__Thermotogaceae;g__SC103	0.049%	0.068%	0.011%	0.597%	0.409%	0.018%	0.000%	0.000%	0.000%	0.000%
k__Bacteria;p__Verrucomicrobia;Other;Other;Other;Other	0.024%	0.036%	0.016%	0.017%	0.011%	0.016%	0.001%	0.000%	0.000%	0.000%
k__Bacteria;p__Verrucomicrobia;c__Opitutae;Other;Other;Other	0.005%	0.001%	0.001%	0.004%	0.009%	0.004%	0.000%	0.000%	0.000%	0.000%
k__Bacteria;p__Verrucomicrobia;c__Opitutae;o__Puniceicoccales;f__Puniceicoccaceae;Other	0.005%	0.002%	0.000%	0.005%	0.014%	0.004%	0.000%	0.000%	0.000%	0.000%
k__Bacteria;p__Verrucomicrobia;c__Opitutae;o__Puniceicoccales;f__Puniceicoccaceae;g__	0.467%	0.554%	0.176%	0.610%	1.014%	0.554%	0.001%	0.000%	0.000%	0.000%
k__Bacteria;p__Verrucomicrobia;c__Verruco-5;Other;Other;Other	0.044%	0.090%	0.028%	0.034%	0.016%	0.049%	0.000%	0.000%	0.000%	0.000%
k__Bacteria;p__Verrucomicrobia;c__Verruco-5;o__;f__;g__	0.217%	0.285%	0.262%	0.202%	0.248%	0.193%	0.000%	0.000%	0.000%	0.000%
k__Bacteria;p__Verrucomicrobia;c__Verruco-5;o__LD1-PB3;f__;g__	2.710%	6.458%	2.814%	1.361%	0.837%	2.049%	0.077%	0.037%	0.000%	0.000%
k__Bacteria;p__Verrucomicrobia;c__Verruco-5;o__WCHB1-41;f__;g__	0.008%	0.006%	0.006%	0.005%	0.005%	0.009%	0.000%	0.000%	0.000%	0.000%
k__Bacteria;p__Verrucomicrobia;c__Verruco-5;o__WCHB1-41;f__RFP12;g__	0.043%	0.170%	0.029%	0.081%	0.163%	0.039%	0.004%	0.000%	0.002%	0.000%
k__Bacteria;p__Verrucomicrobia;c__Verruco-5;o__WCHB1-41;f__WCHB1-25;g__	0.097%	0.053%	0.082%	0.014%	0.002%	0.095%	0.022%	0.013%	0.004%	0.000%
k__Bacteria;p__Verrucomicrobia;c__Verrucomicrobiae;o__Verrucomicrobiales;f__Verrucomicrobiaceae;Other	0.000%	0.008%	0.010%	0.001%	0.001%	0.000%	0.000%	0.000%	0.000%	0.000%
k__Bacteria;p__Verrucomicrobia;c__Verrucomicrobiae;o__Verrucomicrobiales;f__Verrucomicrobiaceae;g__Luteolibacter	0.008%	0.137%	0.242%	0.024%	0.008%	0.006%	0.007%	0.002%	0.000%	0.000%
k__Bacteria;p__Verrucomicrobia;c__[Pedosphaerae];o__[Pedosphaerales];f__Ellin515;g__	0.000%	0.000%	0.000%	0.002%	0.068%	0.000%	0.000%	0.000%	0.000%	0.000%
k__Bacteria;p__Verrucomicrobia;c__[Pedosphaerae];o__[Pedosphaerales];f__R4-41B;g__	0.366%	0.000%	0.000%	0.000%	0.297%	0.135%	0.026%	0.000%	0.014%	0.000%
k__Bacteria;p__WPS-2;c__;o__;f__;g__	0.005%	0.033%	0.043%	0.020%	0.045%	0.005%	0.282%	0.354%	0.000%	0.000%
k__Bacteria;p__WS1;c__;o__;f__;g__	0.036%	0.093%	0.171%	0.075%	0.054%	0.039%	0.019%	0.029%	0.003%	0.000%
k__Bacteria;p__WWE1;c__[Cloacamonae];o__[Cloacamonales];f__CW-1;g__	0.001%	0.004%	0.000%	0.025%	0.038%	0.004%	0.013%	0.002%	0.000%	0.000%
k__Bacteria;p__WWE1;c__[Cloacamonae];o__[Cloacamonales];f__[Cloacamonaceae];Other	0.003%	0.120%	0.016%	0.135%	0.101%	0.003%	0.140%	0.009%	0.000%	0.000%
k__Bacteria;p__WWE1;c__[Cloacamonae];o__[Cloacamonales];f__[Cloacamonaceae];g__BHB21	0.002%	0.001%	0.002%	0.616%	1.628%	0.031%	11.532%	1.524%	0.000%	0.000%
k__Bacteria;p__WWE1;c__[Cloacamonae];o__[Cloacamonales];f__[Cloacamonaceae];g__Candidatus Cloacamonas	0.017%	0.080%	0.053%	0.010%	0.008%	0.091%	0.602%	0.166%	0.000%	0.000%
k__Bacteria;p__WWE1;c__[Cloacamonae];o__[Cloacamonales];f__[Cloacamonaceae];g__W22	2.915%	2.957%	0.052%	0.556%	0.613%	0.751%	0.170%	0.014%	0.000%	0.000%
k__Bacteria;p__WWE1;c__[Cloacamonae];o__[Cloacamonales];f__[Cloacamonaceae];g__W5	0.062%	0.102%	0.025%	4.291%	0.109%	0.009%	0.006%	0.000%	0.000%	0.000%
k__Bacteria;p__[Caldithrix];c__KSB1;o__GW-22;f__;g__	0.000%	0.000%	0.005%	1.531%	2.386%	0.000%	0.002%	0.000%	0.000%	0.000%
